# Supplementary material for: Carfilzomib Induces Cardiotoxicity by Blocking Autophagic Flux Through the cGAS-STING Signaling Pathway
Source: Biomolecules. 2026 Jun 11;16(6):854. doi: 10.3390/biom16060854 (PMC13297306; doi:10.3390/biom16060854)
Supplement: Supplementary file 1 [file biomolecules-16-00854-s001.zip]

Archive with 3 entries (3 files):
- biomolecules-4233931-original-images.pdf
- biomolecules-4233931-supplementary.v3.pdf
- Figure 5E.pdf
